# Supplementary material for: Similarity-guided swarm of models: enhancing semi-supervised learning in computational pathology
Source: Sci Rep. 2025 Dec 30;15:45667. doi: 10.1038/s41598-025-33281-3 (PMC12753758; doi:10.1038/s41598-025-33281-3)
Supplement: Supplementary file 2 — Supplementary Information 2. [file 41598_2025_33281_MOESM2_ESM.xlsx]

## Sheet: dice_full_version
Model Type	Version	Annotated WSIs	Non-Annotated WSIs	Source	Dataset	Result (Dice Score)
						Tumor / ADENOM_HG 1	MUC / ADENOM_LG 2	STROMA / TU_STROMA / TU_STROMA_DESM/ TU_STROMA_INFL 3	SUBMUC 4	MUSC_PROP / MUSC_MUC 5	ADVENT / VESSEL 6	LYMPH_NODE / LYMPH_TIS / LYM_AGGR 7	ULCUS / NECROSIS 8	BLOOD 9	MUCIN 10	BACK 11		Average
Supervised	v1	10	200	TCGA	UKK (n=30, 11297)	0.822393	0.888258	0.625493	0.860647	0.779578	0.84402	0.937494	0.716989	0.575456	0.679504	0.879059		0.782626
					Institute 2 (n=9, 8186)	0.848296	0.92714	0.632217	0.689334	0.799593	0.875582	0.912254	0.801015	0.840095	0.748752	0.90364		0.816174
					Institute 3 (n=10, 7284)	0.443434	0.892366	0.484531	0.749315	0.582721	0.811431	0.904995	0.220308	0.496316	0.693683	0.774248		0.641213
					Institute 4 (n=10, 10175)	0.781746	0.829784	0.661727	0.664268	0.709207	0.83694	0.838043	0.837408	0.760221	0.613224	0.794598		0.757015
					Institute 5 (n=214, 211)	0.741322	0.894772	0.459507	0.603896	0.375437	0.647798	0.70557	0.374436	NAN	0.594486	0.731384		0.612861
					Institute 6 (n=11, 8149)	0.815947	0.898034	0.678281	0.64005	0.496638	0.814234	0.949178	0.385266	0.886473	0.59816	0.875691		0.730723
					Average	0.755475	0.8846	0.620903	0.726806	0.682959	0.836621	0.906392	0.618092	0.708616	0.664382	0.846385		0.750112
Traditional	v1	10	200	TCGA	UKK (n=30, 11297)	0.849924	0.919303	0.626497	0.85207	0.895166	0.830966	0.956945	0.750575	0.743425	0.745875	0.883034		0.823071
					Institute 2 (n=9, 8186)	0.871474	0.962843	0.646143	0.719534	0.802135	0.865087	0.948001	0.833887	0.92967	0.868541	0.90426		0.850143
					Institute 3 (n=10, 7284)	0.521538	0.910348	0.651257	0.792182	0.725623	0.802642	0.951476	0.309891	0.682832	0.75709	0.799502		0.71858
					Institute 4 (n=10, 10175)	0.820525	0.877865	0.694326	0.648691	0.772917	0.852993	0.911561	0.804406	0.838876	0.746842	0.830782		0.79998
					Institute 5 (n=214, 211)	0.783882	0.89761	0.538419	0.65661	0.357519	0.508725	0.732925	0.597784	NAN	0.707013	0.765156		0.654564
					Institute 6 (n=11, 8149)	0.852153	0.917987	0.688276	0.709331	0.807656	0.79743	0.96434	0.504792	0.921186	0.760166	0.896117		0.801767
					Average	0.794508	0.916086	0.659966	0.746225	0.805392	0.829991	0.944543	0.66194	0.821113	0.772451	0.863507		0.801429
S-o-M	v1	10	200	TCGA	UKK (n=30, 11297)	0.855005	0.90442	0.668339	0.862623	0.824286	0.849803	0.964088	0.761876	0.678597	0.744461	0.888358		0.81835
					Institute 2 (n=9, 8186)	0.887536	0.928287	0.685557	0.69729	0.782822	0.882855	0.93322	0.843321	0.907482	0.865089	0.912184		0.847786
					Institute 3 (n=10, 7284)	0.602782	0.410042	0.67818	0.72251	0.403664	0.818619	0.640743	0.123671	0.417937	0.734277	0.805915		0.578031
					Institute 4 (n=10, 10175)	0.858344	0.858831	0.679924	0.599735	0.786788	0.85816	0.899937	0.821018	0.82233	0.776039	0.830007		0.799192
					Institute 5 (n=214, 211)	0.758961	0.584824	0.532216	0.432561	0.491049	0.542601	0.258793	0.435545	NAN	0.667893	0.747631		0.545207
					Institute 6 (n=11, 8149)	0.814856	0.309801	0.743609	0.524471	0.250767	0.825428	0.491745	0.218607	0.721731	0.678452	0.900169		0.589058
					Average	0.813409	0.710554	0.68854	0.688343	0.636023	0.846823	0.803861	0.588017	0.718272	0.759483	0.867771		0.738281
Supervised	v2	10	200	TCGA	UKK (n=30, 11297)	0.839429	0.937654	0.746519	0.75406	0.950137	0.800377	0	0.759502	0.744989	0.786279	0.834288		0.741203
					Institute 2 (n=9, 8186)	0.865003	0.956688	0.622756	0.701756	0.876529	0.729291	0	0.88406	0.892064	0.666869	0.834057		0.729916
					Institute 3 (n=10, 7284)	0.673711	0.835079	0.606878	0.642387	0.825883	0.761079	0	0.585451	0.544081	0.776277	0.724602		0.63413
					Institute 4 (n=10, 10175)	0.811613	0.851415	0.80606	0.687997	0.85937	0.789232	0	0.776579	0.797982	0.556148	0.73699		0.697581
					Institute 5 (n=214, 211)	0.751977	0.895328	0.614543	0.182601	0.32351	0.552438	0	0.594938	NAN	0.696482	0.687998		0.529982
					Institute 6 (n=11, 8149)	0.8634	0.9045	0.740177	0.740859	0.827797	0.670662	0	0.720525	0.826612	0.724744	0.744181		0.705769
					Average	0.815062	0.89907	0.71332	0.706779	0.871546	0.754222	0	0.750082	0.765944	0.699918	0.777867		0.704892
Traditional	v2	10	200	TCGA	UKK (n=30, 11297)	0.838718	0.929015	0.749062	0.835034	0.959475	0.761251	0	0.766987	0.800512	0.796637	0.81196		0.749877
					Institute 2 (n=9, 8186)	0.85312	0.95501	0.683834	0.745985	0.892715	0.789976	0	0.863571	0.930933	0.724117	0.811976		0.750113
					Institute 3 (n=10, 7284)	0.645937	0.817853	0.662156	0.724925	0.891564	0.795848	0	0.709598	0.735506	0.774783	0.730753		0.680811
					Institute 4 (n=10, 10175)	0.720961	0.821214	0.770209	0.708794	0.883076	0.803731	0	0.723507	0.823369	0.569199	0.764827		0.689899
					Institute 5 (n=214, 211)	0.716892	0.88638	0.647191	0.14351	0.589883	0.599228	0	0.682416	NAN	0.681384	0.704138		0.565102
					Institute 6 (n=11, 8149)	0.819967	0.876573	0.78517	0.725604	0.884248	0.5841	0	0.798547	0.947199	0.745146	0.666592		0.712104
					Average	0.779934	0.881994	0.734072	0.74998	0.90408	0.748925	0	0.770729	0.845356	0.719136	0.761668		0.717807
S-o-M	v2	10	200	TCGA	UKK (n=30, 11297)	0.861417	0.941753	0.769672	0.791337	0.936294	0.801202	0	0.789725	0.82156	0.844712	0.836453		0.763102
					Institute 2 (n=9, 8186)	0.882131	0.963315	0.671069	0.775188	0.903044	0.800273	0	0.869256	0.931079	0.770306	0.825487		0.762831
					Institute 3 (n=10, 7284)	0.705038	0.865671	0.665824	0.684077	0.85137	0.801729	0	0.70742	0.82377	0.786438	0.74877		0.694555
					Institute 4 (n=10, 10175)	0.846978	0.841371	0.824003	0.765953	0.857888	0.82953	0	0.716292	0.806701	0.658872	0.780681		0.720752
					Institute 5 (n=214, 211)	0.775781	0.904258	0.65202	0.171557	0.405698	0.588809	0	0.716468	NAN	0.70494	0.734436		0.565397
					Institute 6 (n=11, 8149)	0.877894	0.914853	0.745708	0.817276	0.883436	0.627411	0	0.734287	0.945807	0.759567	0.711376		0.728874
					Average	0.839338	0.905857	0.742501	0.767251	0.887041	0.77523	0	0.764056	0.860901	0.76419	0.784872		0.735567
Supervised	v3	10	200	TCGA	UKK (n=30, 11297)	0.856429	0.926364	0.680739	0.879239	0.87602	0.8203	0.931809	0.751609	0.666913	0.794571	0.876687		0.823698
					Institute 2 (n=9, 8186)	0.857484	0.943192	0.549481	0.773227	0.855847	0.741607	0.85432	0.956168	0.81868	0.673486	0.80967		0.803015
					Institute 3 (n=10, 7284)	0.441655	0.704006	0.644447	0.497194	0.30167	0.586082	0.876135	0.740381	0.274931	0.722157	0.545965		0.575875
					Institute 4 (n=10, 10175)	0.830345	0.760706	0.766226	0.736369	0.780819	0.790423	0.810221	0.898133	0.778773	0.667707	0.810509		0.784566
					Institute 5 (n=214, 211)	0.716253	0.762809	0.518508	0.188888	0.306104	0.688614	0.714085	0.565595	NAN	0.588541	0.711701		0.57611
					Institute 6 (n=11, 8149)	0.778555	0.881815	0.661533	0.670641	0.844252	0.638623	0.81633	0.901483	0.882586	0.77359	0.706932		0.777849
					Average	0.76941	0.84767	0.666176	0.725827	0.750275	0.728417	0.859759	0.84577	0.695363	0.72782	0.765233		0.761975
Traditional	v3	10	200	TCGA	UKK (n=30, 11297)	0.840048	0.934597	0.683732	0.894061	0.892449	0.821326	0.942745	0.744213	0.749132	0.819629	0.874979		0.836083
					Institute 2 (n=9, 8186)	0.877453	0.956736	0.643167	0.808152	0.885803	0.775887	0.915221	0.940061	0.907042	0.824161	0.744935		0.843511
					Institute 3 (n=10, 7284)	0.412376	0.810284	0.704491	0.639901	0.300231	0.728198	0.900837	0.795332	0.556626	0.724124	0.599728		0.652012
					Institute 4 (n=10, 10175)	0.732468	0.805787	0.750311	0.704012	0.824535	0.789882	0.862179	0.928704	0.84803	0.739562	0.830404		0.801443
					Institute 5 (n=214, 211)	0.6124	0.866687	0.685473	0.49492	0.277166	0.793942	0.361379	0.616132	NAN	0.597557	0.715177		0.602083
					Institute 6 (n=11, 8149)	0.842223	0.899862	0.75734	0.74969	0.84865	0.744391	0.954684	0.953744	0.923891	0.808329	0.685168		0.833452
					Average	0.753211	0.883114	0.707943	0.767157	0.770029	0.777112	0.912377	0.866353	0.800602	0.784042	0.762324		0.798569
S-o-M	v3	10	200	TCGA	UKK (n=30, 11297)	0.852515	0.932863	0.728039	0.903538	0.909196	0.803444	0.938119	0.788607	0.783251	0.824241	0.889504		0.850301
					Institute 2 (n=9, 8186)	0.877986	0.953398	0.629649	0.818749	0.901483	0.806873	0.879247	0.967409	0.874336	0.734316	0.82968		0.843011
					Institute 3 (n=10, 7284)	0.539047	0.360147	0.720551	0.362698	0.268685	0.642199	0.886247	0.780064	0.610941	0.752875	0.724285		0.60434
					Institute 4 (n=10, 10175)	0.859897	0.775725	0.799494	0.679821	0.833353	0.801427	0.836409	0.924524	0.843263	0.706151	0.848061		0.80983
					Institute 5 (n=214, 211)	0.809751	0.61016	0.611652	0.536633	0.221128	0.639382	0.462849	0.670396	NAN	0.67504	0.740685		0.597767
					Institute 6 (n=11, 8149)	0.709808	0.272766	0.695769	0.360374	0.876873	0.701568	0.894303	0.895052	0.877231	0.731866	0.809012		0.711329
					Average	0.782504	0.688952	0.718758	0.651595	0.778762	0.758595	0.886201	0.868667	0.802478	0.752682	0.827648		0.774258
Supervised	v1	5	200	TCGA	UKK (n=30, 11297)	0.837201	0.910203	0.650505	0.668334	0.893935	0.798875	0.948238	0.608555	0.492635	0.85362	0.825664		0.771615
					Institute 2 (n=9, 8186)	0.853783	0.937874	0.467823	0.68884	0.865288	0.677427	0.914503	0.797625	0.917804	0.79886	0.738576		0.787127
					Institute 3 (n=10, 7284)	0.716201	0.710419	0.439801	0.28016	0.219602	0.406606	0.9172	0.333588	0.115931	0.725954	0.547863		0.49212
					Institute 4 (n=10, 10175)	0.809247	0.837345	0.755711	0.550909	0.812123	0.727047	0.804697	0.351565	0.769537	0.736013	0.742438		0.717876
					Institute 5 (n=214, 211)	0.777741	0.726351	0.282789	0.0697386	0.223334	0.490396	0.527002	0.351968	NAN	0.52228	0.693504		0.46651
					Institute 6 (n=11, 8149)	0.834488	0.896315	0.586786	0.625426	0.843156	0.334176	0.92667	0.709318	0.862969	0.736225	0.621639		0.725197
					Average	0.813698	0.863362	0.594071	0.572745	0.749701	0.612697	0.89907	0.557718	0.638382	0.774123	0.709251		0.707711
Traditional	v1	5	200	TCGA	UKK (n=30, 11297)	0.806297	0.923719	0.63748	0.770299	0.87343	0.762393	0.964542	0.66204	0.677184	0.819951	0.724483		0.783802
					Institute 2 (n=9, 8186)	0.837674	0.940704	0.447451	0.745395	0.825364	0.655704	0.938496	0.818949	0.924414	0.804462	0.646152		0.780433
					Institute 3 (n=10, 7284)	0.729128	0.82259	0.500587	0.439961	0.0430954	0.386653	0.953578	0.410833	0.245388	0.720849	0.45037		0.518458
					Institute 4 (n=10, 10175)	0.713549	0.846032	0.729431	0.647999	0.769153	0.749722	0.850017	0.488354	0.767325	0.652885	0.704223		0.719881
					Institute 5 (n=214, 211)	0.71592	0.807272	0.302974	0.123865	0.168985	0.681076	0.594164	0.42488	NAN	0.505749	0.690137		0.501502
					Institute 6 (n=11, 8149)	0.835531	0.901613	0.544357	0.703235	0.791056	0.343203	0.960036	0.831793	0.92359	0.715225	0.572638		0.738389
					Average	0.783565	0.88856	0.583475	0.670141	0.689718	0.604071	0.929814	0.640423	0.717187	0.743393	0.63423		0.71678
S-o-M	v1	5	200	TCGA	UKK (n=30, 11297)	0.834104	0.905049	0.733398	0.799175	0.883821	0.719068	0.970364	0.732348	0.699614	0.807909	0.7433		0.802559
					Institute 2 (n=9, 8186)	0.888066	0.929068	0.676955	0.794595	0.624255	0.631141	0.914343	0.863581	0.931321	0.828739	0.653496		0.794142
					Institute 3 (n=10, 7284)	0.808911	0.859663	0.738862	0.454177	0.34122	0.285111	0.942252	0.608349	0.404025	0.751627	0.580687		0.615899
					Institute 4 (n=10, 10175)	0.813144	0.843134	0.759702	0.642612	0.806212	0.709305	0.873402	0.62494	0.78514	0.757246	0.702824		0.756151
					Institute 5 (n=214, 211)	0.828933	0.82149	0.580277	0.183078	0.322423	0.526505	0.546708	0.633731	NAN	0.66586	0.776931		0.588594
					Institute 6 (n=11, 8149)	0.821787	0.892608	0.621026	0.744367	0.781086	0.320497	0.961057	0.804622	0.934701	0.746153	0.602249		0.748196
					Average	0.832857	0.885558	0.709059	0.694983	0.711148	0.558619	0.930296	0.724541	0.755715	0.779474	0.66662		0.749897
Supervised	v2	5	200	TCGA	UKK (n=30, 11297)	0.838952	0.905073	0.623959	0.816686	0.850323	0.792031	0.949339	0.706522	0.535643	0.764061	0.869026		0.78651
					Institute 2 (n=9, 8186)	0.862457	0.943578	0.485552	0.644577	0.844736	0.651876	0.907485	0.89169	0.730545	0.713893	0.809463		0.771441
					Institute 3 (n=10, 7284)	0.762521	0.870761	0.509617	0.561394	0.618304	0.321983	0.929559	0.456939	0.398152	0.778959	0.677846		0.626003
					Institute 4 (n=10, 10175)	0.846513	0.806685	0.72878	0.640468	0.781697	0.781561	0.819441	0.876042	0.752496	0.503774	0.831178		0.760785
					Institute 5 (n=214, 211)	0.757175	0.828268	0.373593	0.188812	0.320458	0.657134	0.427901	0.414593	NAN	0.634729	0.772704		0.537537
					Institute 6 (n=11, 8149)	0.807828	0.904264	0.528608	0.672478	0.790269	0.473443	0.922303	0.816738	0.704178	0.731784	0.724091		0.73418
					Average	0.826629	0.883912	0.585789	0.676094	0.783324	0.630839	0.902128	0.756393	0.628208	0.692521	0.792503		0.741667
Traditional	v2	5	200	TCGA	UKK (n=30, 11297)	0.848008	0.90735	0.63228	0.853686	0.897598	0.678271	0.955956	0.704725	0.713266	0.794837	0.814861		0.800076
					Institute 2 (n=9, 8186)	0.880154	0.952429	0.511393	0.700788	0.884385	0.528678	0.922796	0.911587	0.874231	0.775187	0.735466		0.788827
					Institute 3 (n=10, 7284)	0.592466	0.879713	0.496371	0.646186	0.604206	0.309015	0.952371	0.531589	0.520151	0.757477	0.673776		0.633029
					Institute 4 (n=10, 10175)	0.841756	0.799	0.798067	0.572953	0.824928	0.703864	0.842006	0.881443	0.783718	0.63255	0.810176		0.77186
					Institute 5 (n=214, 211)	0.715717	0.823507	0.315495	0.258727	0.30754	0.72383	0.457904	0.484625	NAN	0.579877	0.775825		0.544305
					Institute 6 (n=11, 8149)	0.829601	0.886048	0.567087	0.726468	0.777045	0.389464	0.963152	0.852048	0.870756	0.78134	0.669693		0.7557
					Average	0.807397	0.882494	0.612617	0.703985	0.807281	0.545877	0.922769	0.779434	0.755652	0.7454	0.750483		0.755763
S-o-M	v2	5	200	TCGA	UKK (n=30, 11297)	0.820364	0.914117	0.738878	0.8805	0.886164	0.747727	0.959698	0.718391	0.741144	0.772301	0.836602		0.819626
					Institute 2 (n=9, 8186)	0.875211	0.956106	0.655142	0.742486	0.894417	0.572857	0.921286	0.928155	0.894714	0.69601	0.761147		0.808866
					Institute 3 (n=10, 7284)	0.610728	0.857736	0.646696	0.700243	0.528425	0.437631	0.935921	0.394018	0.572341	0.750022	0.701943		0.6487
					Institute 4 (n=10, 10175)	0.741814	0.788641	0.775066	0.626353	0.815052	0.739584	0.844386	0.86428	0.783212	0.560434	0.802895		0.758338
					Institute 5 (n=214, 211)	0.76416	0.852215	0.480977	0.420187	0.209989	0.739481	0.432012	0.459643	NAN	0.584767	0.777628		0.572106
					Institute 6 (n=11, 8149)	0.855628	0.885305	0.70259	0.787395	0.748578	0.491	0.951788	0.860333	0.91019	0.763676	0.729526		0.789637
					Average	0.785007	0.878986	0.709325	0.750604	0.786265	0.618221	0.919154	0.761235	0.781799	0.704922	0.77421		0.769975
Supervised	v1	15	200	TCGA	UKK (n=30, 11297)	0.837752	0.920822	0.694389	0.785007	0.885793	0.86318	0.895324	0.768982	0.718117	0.84015	0.875168		0.825881
					Institute 2 (n=9, 8186)	0.880802	0.940075	0.672329	0.713958	0.865785	0.861657	0.837653	0.912377	0.858648	0.822259	0.90276		0.842573
					Institute 3 (n=10, 7284)	0.736705	0.901369	0.725521	0.666913	0.68645	0.841332	0.89747	0.653979	0.706476	0.725837	0.801884		0.75854
					Institute 4 (n=10, 10175)	0.815249	0.868703	0.78555	0.706023	0.857763	0.853812	0.771663	0.761599	0.782424	0.764504	0.750427		0.79252
					Institute 5 (n=214, 211)	0.831624	0.89516	0.648637	0.448031	0.451741	0.629953	0.630794	0.716725	NAN	0.592466	0.76037		0.66055
					Institute 6 (n=11, 8149)	0.876063	0.920034	0.739401	0.813136	0.84109	0.815611	0.912121	0.854356	0.862562	0.744426	0.867984		0.840617
					Average	0.831093	0.909206	0.723767	0.738931	0.833767	0.847645	0.859263	0.789858	0.782365	0.783174	0.838527		0.812509
Traditional	v1	15	200	TCGA	UKK (n=30, 11297)	0.863204	0.93727	0.720874	0.818012	0.931286	0.889819	0.949026	0.772487	0.776164	0.847628	0.893629		0.854491
					Institute 2 (n=9, 8186)	0.892651	0.954778	0.707176	0.806347	0.901772	0.894061	0.938469	0.892588	0.882309	0.855938	0.913995		0.876371
					Institute 3 (n=10, 7284)	0.596187	0.901283	0.647439	0.723344	0.668902	0.860245	0.928806	0.724452	0.736031	0.750173	0.814122		0.75918
					Institute 4 (n=10, 10175)	0.776491	0.831934	0.781049	0.74113	0.873623	0.862127	0.833131	0.758366	0.814989	0.779363	0.791462		0.803969
					Institute 5 (n=214, 211)	0.786384	0.939779	0.597699	0.467871	0.339149	0.581632	0.595143	0.695897	NAN	0.56436	0.754018		0.632193
					Institute 6 (n=11, 8149)	0.8679	0.918395	0.744879	0.836743	0.893416	0.834562	0.961653	0.880983	0.907468	0.777751	0.868874		0.862966
					Average	0.806603	0.907605	0.723851	0.785153	0.861243	0.868235	0.91846	0.802454	0.821442	0.804238	0.856475		0.832342
S-o-M	v1	15	200	TCGA	UKK (n=30, 11297)	0.859079	0.937597	0.779427	0.842305	0.926625	0.890731	0.933845	0.817129	0.759106	0.865966	0.897091		0.864446
					Institute 2 (n=9, 8186)	0.900619	0.957421	0.750089	0.822478	0.896175	0.888532	0.913592	0.924403	0.896704	0.876947	0.912239		0.885382
					Institute 3 (n=10, 7284)	0.758464	0.906947	0.755765	0.729641	0.631828	0.85912	0.929352	0.731859	0.718218	0.773857	0.804496		0.781777
					Institute 4 (n=10, 10175)	0.836898	0.805411	0.841398	0.756648	0.861472	0.868188	0.806482	0.793877	0.82473	0.790383	0.789655		0.815922
					Institute 5 (n=214, 211)	0.854755	0.930513	0.689302	0.662137	0.469599	0.75904	0.48574	0.781125	NAN	0.653813	0.763898		0.704992
					Institute 6 (n=11, 8149)	0.871229	0.908189	0.743968	0.851925	0.854489	0.803212	0.959263	0.870291	0.934079	0.730427	0.863128		0.853654
					Average	0.847591	0.901239	0.777442	0.80226	0.843985	0.863831	0.903342	0.826976	0.823911	0.810795	0.85408		0.841405
Supervised	v2	15	200	TCGA	UKK (n=30, 11297)	0.849719	0.923751	0.635113	0.866011	0.802733	0.833743	0.834932	0.756923	0.499009	0.791902	0.862679		0.786956
					Institute 2 (n=9, 8186)	0.855812	0.945668	0.516452	0.744639	0.816868	0.837109	0.818892	0.95416	0.741917	0.740837	0.886476		0.805348
					Institute 3 (n=10, 7284)	0.487314	0.624182	0.59988	0.59055	0.259108	0.74204	0.828597	0.700739	0.228727	0.702796	0.653945		0.583444
					Institute 4 (n=10, 10175)	0.84954	0.877232	0.816503	0.634187	0.756318	0.811592	0.66199	0.897841	0.746385	0.691245	0.798109		0.776449
					Institute 5 (n=214, 211)	0.768522	0.86094	0.479653	0.373187	0.240212	0.614495	0.711042	0.610143	NAN	0.640526	0.636795		0.593552
					Institute 6 (n=11, 8149)	0.839776	0.919075	0.673636	0.729424	0.816395	0.66776	0.85634	0.940889	0.844174	0.754949	0.81912		0.805594
					Average	0.790343	0.867962	0.654952	0.720855	0.707292	0.783753	0.795445	0.847589	0.617647	0.738387	0.810027		0.757659
Traditional	v2	15	200	TCGA	UKK (n=30, 11297)	0.851187	0.921592	0.625498	0.892912	0.911171	0.827743	0.900339	0.744535	0.714471	0.839305	0.859055		0.826164
					Institute 2 (n=9, 8186)	0.850824	0.942959	0.517074	0.796886	0.861355	0.853891	0.872797	0.954573	0.77836	0.810182	0.896225		0.830466
					Institute 3 (n=10, 7284)	0.50195	0.642665	0.572668	0.713737	0.749641	0.768492	0.870325	0.772673	0.558966	0.728427	0.699968		0.689047
					Institute 4 (n=10, 10175)	0.849134	0.783715	0.777126	0.723012	0.813194	0.818157	0.833134	0.92901	0.793324	0.757889	0.793011		0.806428
					Institute 5 (n=214, 211)	0.713997	0.784657	0.466997	0.372816	0.354989	0.479971	0.594251	0.64154	NAN	0.587374	0.656685		0.565328
					Institute 6 (n=11, 8149)	0.844085	0.902327	0.639697	0.784455	0.86874	0.724881	0.93951	0.943241	0.80746	0.789311	0.836537		0.825477
					Average	0.79259	0.845534	0.633284	0.786659	0.843968	0.800665	0.881062	0.86371	0.735548	0.787762	0.820366		0.799195
S-o-M	v2	15	200	TCGA	UKK (n=30, 11297)	0.850404	0.922976	0.65727	0.868482	0.881721	0.839901	0.922724	0.765316	0.702284	0.811375	0.868128		0.826417
					Institute 2 (n=9, 8186)	0.879806	0.876929	0.605972	0.822847	0.871211	0.820632	0.896634	0.956038	0.791398	0.769313	0.883899		0.834062
					Institute 3 (n=10, 7284)	0.346526	0.565068	0.665972	0.266638	0.195785	0.65739	0.846122	0.787667	0.577829	0.649152	0.678052		0.566927
					Institute 4 (n=10, 10175)	0.876706	0.770089	0.844728	0.585285	0.821994	0.818998	0.831007	0.926886	0.82288	0.778453	0.817648		0.808607
					Institute 5 (n=214, 211)	0.720257	0.796887	0.583383	0.251561	0.15406	0.567879	0.509781	0.677834	NAN	0.598697	0.645887		0.550623
					Institute 6 (n=11, 8149)	0.790124	0.561141	0.658922	0.360853	0.817475	0.699199	0.959189	0.951385	0.857349	0.686309	0.853743		0.745063
					Average	0.769157	0.757094	0.691457	0.605673	0.741171	0.775802	0.889729	0.872725	0.753594	0.746809	0.825455		0.766243
Supervised	v1	10	20	TCGA	UKK (n=30, 11297)	0.822393	0.888258	0.625493	0.860647	0.779578	0.84402	0.937494	0.716989	0.575456	0.679504	0.879059		0.782626
					Institute 2 (n=9, 8186)	0.848296	0.92714	0.632217	0.689334	0.799593	0.875582	0.912254	0.801015	0.840095	0.748752	0.90364		0.816174
					Institute 3 (n=10, 7284)	0.443434	0.892366	0.484531	0.749315	0.582721	0.811431	0.904995	0.220308	0.496316	0.693683	0.774248		0.641213
					Institute 4 (n=10, 10175)	0.781746	0.829784	0.661727	0.664268	0.709207	0.83694	0.838043	0.837408	0.760221	0.613224	0.794598		0.757015
					Institute 5 (n=214, 211)	0.741322	0.894772	0.459507	0.603896	0.375437	0.647798	0.70557	0.374436	NAN	0.594486	0.731384		0.612861
					Institute 6 (n=11, 8149)	0.815947	0.898034	0.678281	0.64005	0.496638	0.814234	0.949178	0.385266	0.886473	0.59816	0.875691		0.730723
					Average	0.755475	0.8846	0.620903	0.726806	0.682959	0.836621	0.906392	0.618092	0.708616	0.664382	0.846385		0.750112
Traditional	v1	10	20	TCGA	UKK (n=30, 11297)	0.847704	0.888745	0.639275	0.915517	0.89383	0.857409	0.950836	0.694013	0.696379	0.597543	0.879861		0.805556
					Institute 2 (n=9, 8186)	0.875552	0.935994	0.676753	0.79179	0.830862	0.878613	0.91276	0.845889	0.912215	0.730797	0.908386		0.845419
					Institute 3 (n=10, 7284)	0.491781	0.901732	0.553332	0.862813	0.867852	0.82158	0.903946	0.320953	0.358927	0.730574	0.822181		0.694152
					Institute 4 (n=10, 10175)	0.729845	0.85418	0.708149	0.743662	0.797912	0.865426	0.876206	0.761689	0.849353	0.69495	0.808371		0.789977
					Institute 5 (n=214, 211)	0.744243	0.936062	0.483147	0.64008	0.177335	0.512748	0.780776	0.476504	NAN	0.74689	0.751143		0.624893
					Institute 6 (n=11, 8149)	0.724348	0.884032	0.761035	0.858258	0.847453	0.824813	0.923896	0.347645	0.883404	0.608801	0.899476		0.778469
					Average	0.746365	0.89098	0.668873	0.834504	0.845052	0.849811	0.914016	0.613355	0.74937	0.66761	0.862613		0.785686
S-o-M	v1	10	20	TCGA	UKK (n=30, 11297)	0.834274	0.804621	0.678601	0.893854	0.852116	0.858252	0.918897	0.644502	0.642875	0.785985	0.888083		0.800187
					Institute 2 (n=9, 8186)	0.874116	0.726598	0.659097	0.720718	0.820944	0.889453	0.934058	0.778856	0.871187	0.827764	0.909477		0.819297
					Institute 3 (n=10, 7284)	0.58473	0.85368	0.622792	0.848226	0.69615	0.83907	0.879748	0.0691903	0.482057	0.760871	0.820406		0.677902
					Institute 4 (n=10, 10175)	0.850016	0.755658	0.691235	0.61452	0.821364	0.852256	0.893001	0.810733	0.819277	0.787336	0.821302		0.792427
					Institute 5 (n=214, 211)	0.774927	0.877838	0.542478	0.636928	0.192982	0.626762	0.687408	0.282345	NAN	0.687256	0.778237		0.608716
					Institute 6 (n=11, 8149)	0.728942	0.885787	0.615214	0.563562	0.368052	0.826779	0.933412	0.142052	0.82822	0.639538	0.904607		0.676015
					Average	0.785662	0.802354	0.656905	0.731882	0.724354	0.852719	0.911058	0.521544	0.731647	0.762997	0.868529		0.759059
Supervised	v2	10	20	TCGA	UKK (n=30, 11297)	0.839429	0.937654	0.746519	0.75406	0.950137	0.800377	0	0.759502	0.744989	0.786279	0.834288		0.741203
					Institute 2 (n=9, 8186)	0.865003	0.956688	0.622756	0.701756	0.876529	0.729291	0	0.88406	0.892064	0.666869	0.834057		0.729916
					Institute 3 (n=10, 7284)	0.673711	0.835079	0.606878	0.642387	0.825883	0.761079	0	0.585451	0.544081	0.776277	0.724602		0.63413
					Institute 4 (n=10, 10175)	0.811613	0.851415	0.80606	0.687997	0.85937	0.789232	0	0.776579	0.797982	0.556148	0.73699		0.697581
					Institute 5 (n=214, 211)	0.751977	0.895328	0.614543	0.182601	0.32351	0.552438	0	0.594938	NAN	0.696482	0.687998		0.529982
					Institute 6 (n=11, 8149)	0.8634	0.9045	0.740177	0.740859	0.827797	0.670662	0	0.720525	0.826612	0.724744	0.744181		0.705769
					Average	0.815062	0.89907	0.71332	0.706779	0.871546	0.754222	0	0.750082	0.765944	0.699918	0.777867		0.704892
Traditional	v2	10	20	TCGA	UKK (n=30, 11297)	0.85169	0.925344	0.773532	0.6593	0.937866	0.801584	0	0.792224	0.780054	0.839566	0.825735		0.744263
					Institute 2 (n=9, 8186)	0.869398	0.948691	0.668605	0.779586	0.882737	0.76456	0	0.867209	0.915526	0.683775	0.811038		0.744648
					Institute 3 (n=10, 7284)	0.743834	0.891071	0.448651	0.278288	0.65437	0.744634	0	0.486203	0.569081	0.765111	0.679038		0.569116
					Institute 4 (n=10, 10175)	0.746067	0.875157	0.81802	0.68459	0.843739	0.798019	0	0.692794	0.766667	0.576373	0.734286		0.685065
					Institute 5 (n=214, 211)	0.859366	0.916209	0.50092	0.167125	0.288479	0.568033	0	0.627519	NAN	0.688716	0.743089		0.535946
					Institute 6 (n=11, 8149)	0.807115	0.902078	0.539039	0.763911	0.886001	0.55703	0	0.434695	0.662932	0.73659	0.672663		0.632914
					Average	0.805842	0.908552	0.668876	0.641979	0.848826	0.739858	0	0.669157	0.74638	0.721103	0.751033		0.681964
S-o-M	v2	10	20	TCGA	UKK (n=30, 11297)	0.83747	0.918021	0.780113	0.655056	0.942883	0.816291	0	0.782182	0.762545	0.844312	0.829944		0.74262
					Institute 2 (n=9, 8186)	0.875199	0.950607	0.735475	0.736365	0.898629	0.789066	0	0.871122	0.933134	0.728941	0.808369		0.756992
					Institute 3 (n=10, 7284)	0.545432	0.800236	0.667201	0.102121	0.671134	0.800973	0	0.686433	0.433594	0.766864	0.690483		0.560407
					Institute 4 (n=10, 10175)	0.800977	0.847206	0.854805	0.686061	0.869978	0.843083	0	0.753199	0.792822	0.687089	0.78551		0.720066
					Institute 5 (n=214, 211)	0.736826	0.911792	0.62495	0.0145003	0.433406	0.572215	0	0.568508	NAN	0.703243	0.674936		0.524038
					Institute 6 (n=11, 8149)	0.820678	0.878016	0.744693	0.704291	0.862391	0.694513	0	0.851092	0.727556	0.767736	0.74684		0.708891
					Average	0.785646	0.88184	0.763574	0.59368	0.857966	0.791884	0	0.787749	0.740885	0.761267	0.777971		0.70386
Supervised	v3	10	20	TCGA	UKK (n=30, 11297)	0.856429	0.926364	0.680739	0.879239	0.87602	0.8203	0.931809	0.751609	0.666913	0.794571	0.876687		0.823698
					Institute 2 (n=9, 8186)	0.857484	0.943192	0.549481	0.773227	0.855847	0.741607	0.85432	0.956168	0.81868	0.673486	0.80967		0.803015
					Institute 3 (n=10, 7284)	0.441655	0.704006	0.644447	0.497194	0.30167	0.586082	0.876135	0.740381	0.274931	0.722157	0.545965		0.575875
					Institute 4 (n=10, 10175)	0.830345	0.760706	0.766226	0.736369	0.780819	0.790423	0.810221	0.898133	0.778773	0.667707	0.810509		0.784566
					Institute 5 (n=214, 211)	0.716253	0.762809	0.518508	0.188888	0.306104	0.688614	0.714085	0.565595	NAN	0.588541	0.711701		0.57611
					Institute 6 (n=11, 8149)	0.778555	0.881815	0.661533	0.670641	0.844252	0.638623	0.81633	0.901483	0.882586	0.77359	0.706932		0.777849
					Average	0.76941	0.84767	0.666176	0.725827	0.750275	0.728417	0.859759	0.84577	0.695363	0.72782	0.765233		0.761975
Traditional	v3	10	20	TCGA	UKK (n=30, 11297)	0.827929	0.927803	0.684972	0.892602	0.88417	0.774626	0.934399	0.754805	0.644449	0.671063	0.825876		0.802063
					Institute 2 (n=9, 8186)	0.85434	0.955329	0.592849	0.828215	0.841816	0.820568	0.901486	0.925674	0.813355	0.626768	0.647974		0.800761
					Institute 3 (n=10, 7284)	0.393258	0.886262	0.692108	0.756558	0.303264	0.775842	0.915418	0.735205	0.153611	0.705144	0.683239		0.636355
					Institute 4 (n=10, 10175)	0.660487	0.850303	0.658771	0.736718	0.766877	0.795589	0.86052	0.878468	0.754663	0.391948	0.775716		0.739096
					Institute 5 (n=214, 211)	0.60011	0.900891	0.565302	0.479131	0.2473	0.471509	0.64699	0.660878	NAN	0.62121	0.761899		0.595522
					Institute 6 (n=11, 8149)	0.683991	0.914851	0.738686	0.739315	0.842362	0.691868	0.904855	0.685356	0.81334	0.630436	0.670033		0.755917
					Average	0.698251	0.906236	0.672693	0.794581	0.746283	0.771533	0.902153	0.797374	0.651216	0.598308	0.731198		0.751802
S-o-M	v3	10	20	TCGA	UKK (n=30, 11297)	0.834886	0.913292	0.704917	0.881115	0.912602	0.818587	0.951553	0.813566	0.696328	0.808463	0.864678		0.836362
					Institute 2 (n=9, 8186)	0.866716	0.952544	0.607922	0.731341	0.878616	0.77189	0.909217	0.969999	0.882122	0.621811	0.75739		0.813597
					Institute 3 (n=10, 7284)	0.617025	0.829517	0.712659	0.654982	0.734057	0.741725	0.910551	0.741191	0.559814	0.775014	0.671206		0.722522
					Institute 4 (n=10, 10175)	0.842385	0.853013	0.80783	0.720537	0.835668	0.809839	0.882859	0.918139	0.796666	0.659996	0.828829		0.81416
					Institute 5 (n=214, 211)	0.840606	0.864826	0.547717	0.31237	0.369943	0.703466	0.502452	0.669761	NAN	0.777967	0.780284		0.636939
					Institute 6 (n=11, 8149)	0.695033	0.826721	0.420697	0.621755	0.865516	0.784589	0.824124	0.84541	0.798349	0.666935	0.762175		0.737391
					Average	0.782162	0.877578	0.659891	0.732322	0.849476	0.789174	0.896867	0.858742	0.749085	0.710411	0.7873		0.790273
Supervised	v1	10	50	TCGA	UKK (n=30, 11297)	0.822393	0.888258	0.625493	0.860647	0.779578	0.84402	0.937494	0.716989	0.575456	0.679504	0.879059		0.782626
					Institute 2 (n=9, 8186)	0.848296	0.92714	0.632217	0.689334	0.799593	0.875582	0.912254	0.801015	0.840095	0.748752	0.90364		0.816174
					Institute 3 (n=10, 7284)	0.443434	0.892366	0.484531	0.749315	0.582721	0.811431	0.904995	0.220308	0.496316	0.693683	0.774248		0.641213
					Institute 4 (n=10, 10175)	0.781746	0.829784	0.661727	0.664268	0.709207	0.83694	0.838043	0.837408	0.760221	0.613224	0.794598		0.757015
					Institute 5 (n=214, 211)	0.741322	0.894772	0.459507	0.603896	0.375437	0.647798	0.70557	0.374436	NAN	0.594486	0.731384		0.612861
					Institute 6 (n=11, 8149)	0.815947	0.898034	0.678281	0.64005	0.496638	0.814234	0.949178	0.385266	0.886473	0.59816	0.875691		0.730723
					Average	0.755475	0.8846	0.620903	0.726806	0.682959	0.836621	0.906392	0.618092	0.708616	0.664382	0.846385		0.750112
Traditional	v1	10	50	TCGA	UKK (n=30, 11297)	0.805146	0.877002	0.452102	0.916717	0.868487	0.8313	0.946706	0.656357	0.6788	0.690423	0.848926		0.77927
					Institute 2 (n=9, 8186)	0.854332	0.935931	0.486231	0.777607	0.861003	0.864424	0.93985	0.792365	0.859305	0.837982	0.891866		0.827354
					Institute 3 (n=10, 7284)	0.475729	0.850857	0.530936	0.879682	0.774223	0.80302	0.91422	0.376545	0.39615	0.748046	0.789767		0.68538
					Institute 4 (n=10, 10175)	0.792202	0.811255	0.541545	0.800924	0.800269	0.850269	0.901658	0.77321	0.809383	0.752043	0.780977		0.783067
					Institute 5 (n=214, 211)	0.738726	0.917314	0.585334	0.685794	0.223781	0.483515	0.516704	0.500061	NAN	0.625463	0.763901		0.60406
					Institute 6 (n=11, 8149)	0.752316	0.905003	0.516647	0.757075	0.461133	0.828221	0.968963	0.156251	0.918237	0.777576	0.904778		0.722382
					Average	0.748348	0.873904	0.503265	0.829825	0.760378	0.834825	0.932127	0.571501	0.738649	0.755567	0.841562		0.762723
S-o-M	v1	10	50	TCGA	UKK (n=30, 11297)	0.847987	0.896575	0.718836	0.889246	0.867863	0.866387	0.955303	0.701406	0.700554	0.813842	0.881564		0.830869
					Institute 2 (n=9, 8186)	0.881674	0.934134	0.676896	0.749062	0.830006	0.888415	0.944478	0.803089	0.873889	0.817651	0.909407		0.846246
					Institute 3 (n=10, 7284)	0.546047	0.855742	0.54766	0.864169	0.765592	0.8305	0.916459	0.200494	0.517671	0.755617	0.806223		0.69147
					Institute 4 (n=10, 10175)	0.849106	0.778823	0.628296	0.683381	0.824532	0.866625	0.895118	0.821633	0.798255	0.769889	0.830962		0.795147
					Institute 5 (n=214, 211)	0.741179	0.876649	0.428551	0.63661	0.343825	0.537495	0.648788	0.278029	NAN	0.644467	0.758825		0.589442
					Institute 6 (n=11, 8149)	0.81998	0.885687	0.649516	0.795666	0.803591	0.835093	0.869987	0.23087	0.875046	0.750295	0.908278		0.765819
					Average	0.800242	0.868298	0.649578	0.795635	0.820844	0.857489	0.916809	0.57963	0.75606	0.783077	0.86735		0.790456
Supervised	v2	10	50	TCGA	UKK (n=30, 11297)	0.839429	0.937654	0.746519	0.75406	0.950137	0.800377	0	0.759502	0.744989	0.786279	0.834288		0.741203
					Institute 2 (n=9, 8186)	0.865003	0.956688	0.622756	0.701756	0.876529	0.729291	0	0.88406	0.892064	0.666869	0.834057		0.729916
					Institute 3 (n=10, 7284)	0.673711	0.835079	0.606878	0.642387	0.825883	0.761079	0	0.585451	0.544081	0.776277	0.724602		0.63413
					Institute 4 (n=10, 10175)	0.811613	0.851415	0.80606	0.687997	0.85937	0.789232	0	0.776579	0.797982	0.556148	0.73699		0.697581
					Institute 5 (n=214, 211)	0.751977	0.895328	0.614543	0.182601	0.32351	0.552438	0	0.594938	NAN	0.696482	0.687998		0.529982
					Institute 6 (n=11, 8149)	0.8634	0.9045	0.740177	0.740859	0.827797	0.670662	0	0.720525	0.826612	0.724744	0.744181		0.705769
					Average	0.815062	0.89907	0.71332	0.706779	0.871546	0.754222	0	0.750082	0.765944	0.699918	0.777867		0.704892
Traditional	v2	10	50	TCGA	UKK (n=30, 11297)	0.842664	0.925621	0.789099	0.753574	0.953366	0.823548	0	0.803567	0.80562	0.843027	0.836771		0.761533
					Institute 2 (n=9, 8186)	0.887619	0.955496	0.727591	0.783119	0.910925	0.818175	0	0.874826	0.917545	0.707935	0.834337		0.765233
					Institute 3 (n=10, 7284)	0.680742	0.785719	0.603964	0.626905	0.805138	0.793244	0	0.73265	0.761597	0.763624	0.709019		0.660236
					Institute 4 (n=10, 10175)	0.795567	0.847036	0.81258	0.76893	0.868319	0.847032	0	0.72546	0.811764	0.700659	0.796901		0.724932
					Institute 5 (n=214, 211)	0.745188	0.82405	0.604885	0.0659941	0.326279	0.579476	0	0.663296	NAN	0.682933	0.68236		0.517446
					Institute 6 (n=11, 8149)	0.874782	0.90383	0.783134	0.817383	0.884699	0.726959	0	0.823237	0.869943	0.749458	0.804416		0.748895
					Average	0.819498	0.886481	0.75156	0.750271	0.887489	0.804468	0	0.790383	0.831839	0.756296	0.800296		0.734416
S-o-M	v2	10	50	TCGA	UKK (n=30, 11297)	0.83745	0.92943	0.792046	0.820764	0.945166	0.807178	0	0.796671	0.785139	0.833783	0.803151		0.759162
					Institute 2 (n=9, 8186)	0.882082	0.962589	0.758757	0.783507	0.912813	0.784131	0	0.907281	0.930666	0.74869	0.813965		0.771316
					Institute 3 (n=10, 7284)	0.488807	0.821154	0.627782	0.49957	0.803683	0.77124	0	0.735748	0.665431	0.759449	0.656365		0.620839
					Institute 4 (n=10, 10175)	0.83385	0.853368	0.823173	0.73997	0.872163	0.808694	0	0.777919	0.803144	0.71436	0.773387		0.727275
					Institute 5 (n=214, 211)	0.692411	0.880665	0.6462	0.155185	0.372472	0.542162	0	0.630797	NAN	0.707911	0.729797		0.53576
					Institute 6 (n=11, 8149)	0.803548	0.910467	0.781311	0.71525	0.900667	0.672053	0	0.735969	0.76981	0.750545	0.765008		0.709512
					Average	0.781875	0.89729	0.764	0.722161	0.889502	0.772035	0	0.790959	0.793514	0.764073	0.767616		0.722093
Supervised	v3	10	50	TCGA	UKK (n=30, 11297)	0.856429	0.926364	0.680739	0.879239	0.87602	0.8203	0.931809	0.751609	0.666913	0.794571	0.876687		0.823698
					Institute 2 (n=9, 8186)	0.857484	0.943192	0.549481	0.773227	0.855847	0.741607	0.85432	0.956168	0.81868	0.673486	0.80967		0.803015
					Institute 3 (n=10, 7284)	0.441655	0.704006	0.644447	0.497194	0.30167	0.586082	0.876135	0.740381	0.274931	0.722157	0.545965		0.575875
					Institute 4 (n=10, 10175)	0.830345	0.760706	0.766226	0.736369	0.780819	0.790423	0.810221	0.898133	0.778773	0.667707	0.810509		0.784566
					Institute 5 (n=214, 211)	0.716253	0.762809	0.518508	0.188888	0.306104	0.688614	0.714085	0.565595	NAN	0.588541	0.711701		0.57611
					Institute 6 (n=11, 8149)	0.778555	0.881815	0.661533	0.670641	0.844252	0.638623	0.81633	0.901483	0.882586	0.77359	0.706932		0.777849
					Average	0.76941	0.84767	0.666176	0.725827	0.750275	0.728417	0.859759	0.84577	0.695363	0.72782	0.765233		0.761975
Traditional	v3	10	50	TCGA	UKK (n=30, 11297)	0.848359	0.93892	0.697212	0.905569	0.916578	0.838071	0.940109	0.761066	0.755548	0.867045	0.866927		0.848673
					Institute 2 (n=9, 8186)	0.86883	0.955075	0.611057	0.756029	0.894549	0.784105	0.890732	0.941166	0.92653	0.788056	0.724738		0.830988
					Institute 3 (n=10, 7284)	0.555295	0.878971	0.715939	0.786767	0.549455	0.741809	0.907323	0.78278	0.545194	0.741433	0.64765		0.713874
					Institute 4 (n=10, 10175)	0.792306	0.769413	0.772269	0.710313	0.825165	0.811766	0.853248	0.920988	0.838399	0.797289	0.819774		0.810085
					Institute 5 (n=214, 211)	0.646236	0.892291	0.578282	0.380862	0.450516	0.741144	0.549092	0.582707	NAN	0.573238	0.745122		0.613949
					Institute 6 (n=11, 8149)	0.834168	0.921776	0.72999	0.761248	0.83475	0.741369	0.906602	0.80797	0.905644	0.797135	0.717436		0.814372
					Average	0.788853	0.890827	0.706855	0.787186	0.816147	0.789087	0.898557	0.840627	0.79843	0.802963	0.767928		0.807951
S-o-M	v3	10	50	TCGA	UKK (n=30, 11297)	0.844602	0.934901	0.693251	0.915047	0.918182	0.84825	0.950287	0.822134	0.776183	0.844485	0.888263		0.85778
					Institute 2 (n=9, 8186)	0.86954	0.891666	0.598934	0.772528	0.899234	0.808654	0.878662	0.966591	0.899402	0.699744	0.754892		0.821804
					Institute 3 (n=10, 7284)	0.661563	0.87683	0.747055	0.856784	0.709838	0.806964	0.927631	0.771665	0.320101	0.781632	0.756453		0.746956
					Institute 4 (n=10, 10175)	0.832607	0.764782	0.822739	0.809002	0.837507	0.8252	0.853756	0.908729	0.822713	0.69554	0.818761		0.817394
					Institute 5 (n=214, 211)	0.759638	0.893832	0.541413	0.555924	0.32323	0.687964	0.48913	0.662661	NAN	0.651886	0.780501		0.634618
					Institute 6 (n=11, 8149)	0.799454	0.895671	0.709904	0.780406	0.888592	0.795925	0.749618	0.944446	0.85107	0.696585	0.843758		0.81413
					Average	0.808467	0.872294	0.716231	0.830216	0.855045	0.819121	0.873776	0.880831	0.74891	0.747269	0.818852		0.815546
Supervised	v1	10	100	TCGA	UKK (n=30, 11297)	0.822393	0.888258	0.625493	0.860647	0.779578	0.84402	0.937494	0.716989	0.575456	0.679504	0.879059		0.782626
					Institute 2 (n=9, 8186)	0.848296	0.92714	0.632217	0.689334	0.799593	0.875582	0.912254	0.801015	0.840095	0.748752	0.90364		0.816174
					Institute 3 (n=10, 7284)	0.443434	0.892366	0.484531	0.749315	0.582721	0.811431	0.904995	0.220308	0.496316	0.693683	0.774248		0.641213
					Institute 4 (n=10, 10175)	0.781746	0.829784	0.661727	0.664268	0.709207	0.83694	0.838043	0.837408	0.760221	0.613224	0.794598		0.757015
					Institute 5 (n=214, 211)	0.741322	0.894772	0.459507	0.603896	0.375437	0.647798	0.70557	0.374436	NAN	0.594486	0.731384		0.612861
					Institute 6 (n=11, 8149)	0.815947	0.898034	0.678281	0.64005	0.496638	0.814234	0.949178	0.385266	0.886473	0.59816	0.875691		0.730723
					Average	0.755475	0.8846	0.620903	0.726806	0.682959	0.836621	0.906392	0.618092	0.708616	0.664382	0.846385		0.750112
Traditional	v1	10	100	TCGA	UKK (n=30, 11297)	0.831043	0.908338	0.547488	0.875246	0.855667	0.82711	0.964817	0.759885	0.737584	0.793768	0.874428		0.815943
					Institute 2 (n=9, 8186)	0.873219	0.941875	0.552936	0.720325	0.798127	0.873995	0.944335	0.903471	0.82814	0.856838	0.900998		0.835842
					Institute 3 (n=10, 7284)	0.406455	0.885818	0.50385	0.789443	0.752722	0.78308	0.963823	0.397826	0.717165	0.730023	0.803106		0.703028
					Institute 4 (n=10, 10175)	0.80648	0.873196	0.622362	0.605389	0.818522	0.841095	0.889543	0.85204	0.818762	0.805742	0.800954		0.794008
					Institute 5 (n=214, 211)	0.653053	0.889847	0.364277	0.685449	0.127712	0.469287	0.403482	0.565736	NAN	0.60562	0.75186		0.551632
					Institute 6 (n=11, 8149)	0.842388	0.902124	0.619342	0.766688	0.806226	0.806831	0.956978	0.405446	0.890698	0.749099	0.888634		0.78495
					Average	0.76609	0.90168	0.570345	0.752433	0.80809	0.826329	0.940025	0.683653	0.796715	0.788693	0.853244		0.789754
S-o-M	v1	10	100	TCGA	UKK (n=30, 11297)	0.845343	0.883971	0.679486	0.878119	0.854409	0.850963	0.958129	0.743515	0.651339	0.744554	0.891765		0.816509
					Institute 2 (n=9, 8186)	0.893399	0.934731	0.682771	0.730587	0.80909	0.87995	0.940364	0.828977	0.916654	0.831187	0.916792		0.851318
					Institute 3 (n=10, 7284)	0.573744	0.817614	0.59096	0.827599	0.632029	0.816877	0.879378	0.208583	0.626613	0.754666	0.822853		0.686447
					Institute 4 (n=10, 10175)	0.837548	0.781082	0.656217	0.612049	0.763801	0.850712	0.897669	0.822823	0.832826	0.780486	0.830212		0.787766
					Institute 5 (n=214, 211)	0.745951	0.838021	0.458034	0.690598	0.0562275	0.448857	0.706467	0.410284	NAN	0.629027	0.76836		0.575183
					Institute 6 (n=11, 8149)	0.81812	0.891015	0.61279	0.736929	0.62665	0.836533	0.837062	0.305454	0.919787	0.722607	0.912846		0.747254
					Average	0.803246	0.860418	0.64759	0.757306	0.745426	0.846195	0.905727	0.610409	0.78498	0.765419	0.8746		0.781938
Supervised	v2	10	100	TCGA	UKK (n=30, 11297)	0.839429	0.937654	0.746519	0.75406	0.950137	0.800377	0	0.759502	0.744989	0.786279	0.834288		0.741203
					Institute 2 (n=9, 8186)	0.865003	0.956688	0.622756	0.701756	0.876529	0.729291	0	0.88406	0.892064	0.666869	0.834057		0.729916
					Institute 3 (n=10, 7284)	0.673711	0.835079	0.606878	0.642387	0.825883	0.761079	0	0.585451	0.544081	0.776277	0.724602		0.63413
					Institute 4 (n=10, 10175)	0.811613	0.851415	0.80606	0.687997	0.85937	0.789232	0	0.776579	0.797982	0.556148	0.73699		0.697581
					Institute 5 (n=214, 211)	0.751977	0.895328	0.614543	0.182601	0.32351	0.552438	0	0.594938	NAN	0.696482	0.687998		0.529982
					Institute 6 (n=11, 8149)	0.8634	0.9045	0.740177	0.740859	0.827797	0.670662	0	0.720525	0.826612	0.724744	0.744181		0.705769
					Average	0.815062	0.89907	0.71332	0.706779	0.871546	0.754222	0	0.750082	0.765944	0.699918	0.777867		0.704892
Traditional	v2	10	100	TCGA	UKK (n=30, 11297)	0.832481	0.932964	0.79085	0.765522	0.950509	0.84265	0	0.780569	0.812503	0.860267	0.854115		0.765675
					Institute 2 (n=9, 8186)	0.878376	0.963131	0.705505	0.770783	0.892965	0.813501	0	0.869615	0.936247	0.771096	0.83935		0.767324
					Institute 3 (n=10, 7284)	0.512868	0.827251	0.535064	0.605622	0.822742	0.816259	0	0.702657	0.758512	0.761551	0.740983		0.643955
					Institute 4 (n=10, 10175)	0.739864	0.845772	0.79636	0.762538	0.867528	0.84195	0	0.735288	0.790039	0.681107	0.78964		0.713644
					Institute 5 (n=214, 211)	0.665873	0.888863	0.588667	0.154532	0.372224	0.563546	0	0.616003	NAN	0.634128	0.7246		0.520844
					Institute 6 (n=11, 8149)	0.763937	0.903679	0.783964	0.743792	0.883114	0.709889	0	0.603038	0.881786	0.771391	0.773329		0.71072
					Average	0.755476	0.896361	0.733358	0.733338	0.886113	0.807801	0	0.741261	0.833698	0.771001	0.80364		0.723823
S-o-M	v2	10	100	TCGA	UKK (n=30, 11297)	0.851074	0.934605	0.769932	0.772872	0.943929	0.821664	0	0.804729	0.773502	0.855863	0.817263		0.758676
					Institute 2 (n=9, 8186)	0.878532	0.959592	0.690361	0.779921	0.89263	0.785166	0	0.890775	0.935204	0.738993	0.780555		0.75743
					Institute 3 (n=10, 7284)	0.559065	0.854077	0.635446	0.570883	0.81223	0.789403	0	0.678266	0.75731	0.785997	0.684115		0.64789
					Institute 4 (n=10, 10175)	0.847527	0.827932	0.844263	0.755496	0.865057	0.814307	0	0.728557	0.81447	0.683218	0.779511		0.723667
					Institute 5 (n=214, 211)	0.722103	0.89626	0.621678	0.243898	0.341058	0.526175	0	0.640716	NAN	0.705576	0.705045		0.540251
					Institute 6 (n=11, 8149)	0.794129	0.906372	0.766072	0.757414	0.904696	0.642195	0	0.804868	0.917509	0.744296	0.629086		0.715149
					Average	0.797443	0.896956	0.74924	0.732521	0.885904	0.77457	0	0.782096	0.835512	0.763966	0.74637		0.724053
Supervised	v3	10	100	TCGA	UKK (n=30, 11297)	0.856429	0.926364	0.680739	0.879239	0.87602	0.8203	0.931809	0.751609	0.666913	0.794571	0.876687		0.823698
					Institute 2 (n=9, 8186)	0.857484	0.943192	0.549481	0.773227	0.855847	0.741607	0.85432	0.956168	0.81868	0.673486	0.80967		0.803015
					Institute 3 (n=10, 7284)	0.441655	0.704006	0.644447	0.497194	0.30167	0.586082	0.876135	0.740381	0.274931	0.722157	0.545965		0.575875
					Institute 4 (n=10, 10175)	0.830345	0.760706	0.766226	0.736369	0.780819	0.790423	0.810221	0.898133	0.778773	0.667707	0.810509		0.784566
					Institute 5 (n=214, 211)	0.716253	0.762809	0.518508	0.188888	0.306104	0.688614	0.714085	0.565595	NAN	0.588541	0.711701		0.57611
					Institute 6 (n=11, 8149)	0.778555	0.881815	0.661533	0.670641	0.844252	0.638623	0.81633	0.901483	0.882586	0.77359	0.706932		0.777849
					Average	0.76941	0.84767	0.666176	0.725827	0.750275	0.728417	0.859759	0.84577	0.695363	0.72782	0.765233		0.761975
Traditional	v3	10	100	TCGA	UKK (n=30, 11297)	0.858982	0.933641	0.66944	0.903428	0.906381	0.839295	0.936065	0.769075	0.783449	0.861771	0.876529		0.848914
					Institute 2 (n=9, 8186)	0.879313	0.955322	0.608041	0.777815	0.878063	0.822837	0.880655	0.941105	0.931642	0.796187	0.755241		0.838747
					Institute 3 (n=10, 7284)	0.453217	0.8259	0.679398	0.769697	0.527132	0.768092	0.90499	0.811383	0.465295	0.733913	0.64362		0.689331
					Institute 4 (n=10, 10175)	0.806914	0.813147	0.734973	0.739901	0.818507	0.814889	0.845942	0.912595	0.842837	0.737874	0.827234		0.808619
					Institute 5 (n=214, 211)	0.678939	0.854124	0.561218	0.41948	0.366545	0.723209	0.654112	0.574008	NAN	0.567385	0.754583		0.61536
					Institute 6 (n=11, 8149)	0.802481	0.913864	0.667073	0.7111	0.843036	0.784996	0.852316	0.939957	0.92277	0.793665	0.796923		0.820744
					Average	0.774717	0.889244	0.673735	0.785649	0.80664	0.809083	0.884436	0.869028	0.797538	0.787912	0.791204		0.80629
S-o-M	v3	10	100	TCGA	UKK (n=30, 11297)	0.851296	0.940173	0.690381	0.91332	0.91253	0.834524	0.940453	0.792634	0.765385	0.852354	0.886233		0.852662
					Institute 2 (n=9, 8186)	0.887933	0.954841	0.593177	0.782172	0.901532	0.815619	0.876244	0.962491	0.922136	0.754382	0.782026		0.839323
					Institute 3 (n=10, 7284)	0.531704	0.861597	0.71382	0.806728	0.581695	0.759328	0.89825	0.757525	0.452374	0.751666	0.702935		0.710693
					Institute 4 (n=10, 10175)	0.82976	0.801699	0.811789	0.642459	0.824251	0.818037	0.864057	0.922796	0.836917	0.756454	0.838046		0.813297
					Institute 5 (n=214, 211)	0.700907	0.863509	0.492653	0.573127	0.242692	0.668615	0.455672	0.609343	NAN	0.570433	0.752186		0.592913
					Institute 6 (n=11, 8149)	0.669724	0.913722	0.593685	0.701084	0.887609	0.793383	0.857494	0.944292	0.917921	0.747324	0.818778		0.804092
					Average	0.768331	0.893972	0.685539	0.771885	0.829918	0.807141	0.887725	0.873343	0.786987	0.776716	0.81435		0.808719
Supervised	v1	10	200	UKK	TCGA (n=245, 116706)	0.816755	0.846265	0.769727	0.516198	0.876718	0.647785	0	0.811078	0	0.733989	0.807715		0.620566
					Institute 2 (n=9, 8186)	0.906607	0.898268	0.800558	0.478262	0.866002	0.56748	0	0.924585	0	0.720569	0.879552		0.640171
					Institute 3 (n=10, 7284)	0.786015	0.879846	0.669291	0.893764	0.840892	0.767722	0	0.704625	0	0.756903	0.812809		0.646533
					Institute 4 (n=10, 10175)	0.745553	0.82894	0.783415	0.447498	0.848049	0.709618	0	0.891894	0	0.595193	0.802115		0.604752
					Institute 5 (n=214, 211)	0.885988	0.896169	0.620805	0.699269	0.119382	0.479012	0	0.781333	NAN	0.563643	0.770989		0.581659
					Institute 6 (n=11, 8149)	0.854087	0.871406	0.692098	0.843005	0.90733	0.775229	0	0.905809	0	0.551208	0.902906		0.663916
					Average	0.817458	0.850972	0.763066	0.545674	0.873064	0.660049	0	0.822635	0	0.714875	0.816581		0.624034
Traditional	v1	10	200	UKK	TCGA (n=245, 116706)	0.846338	0.867146	0.804788	0.698772	0.881876	0.627838	0	0.833877	0	0.802749	0.854437		0.656166
					Institute 2 (n=9, 8186)	0.924187	0.913081	0.809569	0.523766	0.859824	0.324931	0	0.94694	0	0.789642	0.807253		0.627199
					Institute 3 (n=10, 7284)	0.606251	0.872379	0.658255	0.86103	0.846335	0.717422	0	0.77215	0	0.753927	0.810091		0.627077
					Institute 4 (n=10, 10175)	0.809934	0.779189	0.833358	0.419303	0.814188	0.469832	0	0.894575	0	0.686292	0.817455		0.593102
					Institute 5 (n=214, 211)	0.859099	0.905601	0.583726	0.759794	0.978662	0.383038	0	0.744044	NAN	0.56112	0.792021		0.656711
					Institute 6 (n=11, 8149)	0.755573	0.864315	0.726011	0.752782	0.890852	0.751443	0	0.810921	0	0.720476	0.887754		0.650921
					Average	0.831616	0.863856	0.795326	0.681246	0.875012	0.611388	0	0.839766	0	0.787028	0.848948		0.648562
S-o-M	v1	10	200	UKK	TCGA (n=245, 116706)	0.871831	0.831332	0.820723	0.649225	0.865852	0.603911	0	0.829873	0	0.789043	0.857149		0.647176
					Institute 2 (n=9, 8186)	0.900903	0.828841	0.711864	0.490606	0.862631	0.41743	0	0.944096	0	0.753335	0.836597		0.6133
					Institute 3 (n=10, 7284)	0.826119	0.898506	0.712054	0.851938	0.811224	0.672728	0	0.815447	0	0.751919	0.812999		0.650267
					Institute 4 (n=10, 10175)	0.857498	0.624221	0.883546	0.380215	0.76717	0.487608	0	0.895038	0	0.705648	0.807615		0.582596
					Institute 5 (n=214, 211)	0.850967	0.88267	0.515339	0.804537	0.347663	0.272056	0	0.775076	NAN	0.633143	0.798353		0.58798
					Institute 6 (n=11, 8149)	0.85762	0.777529	0.75836	0.779734	0.86951	0.696644	0	0.927297	0	0.736796	0.888843		0.662939
					Average	0.869436	0.817623	0.81	0.639519	0.855847	0.593806	0	0.84497	0	0.776635	0.852186		0.64182
Supervised	v2	10	200	UKK	TCGA (n=245, 116706)	0.901196	0.845978	0.814341	0.790285	0.905665	0.661075	0.889462	0	0	0.758883	0.857374		0.674933
					Institute 2 (n=9, 8186)	0.900363	0.899426	0.780652	0.777804	0.905426	0.777297	0.895229	0	0	0.765687	0.884961		0.689713
					Institute 3 (n=10, 7284)	0.809365	0.851655	0.718702	0.794408	0.908092	0.810523	0.924316	0	0	0.754983	0.827623		0.672697
					Institute 4 (n=10, 10175)	0.788956	0.811346	0.750856	0.690592	0.882295	0.780687	0.813259	0	0	0.65166	0.839748		0.637218
					Institute 5 (n=214, 211)	0.868285	0.871691	0.683522	0.57001	0.471536	0.475447	0.64991	0	NAN	0.642823	0.757816		0.599104
					Institute 6 (n=11, 8149)	0.839129	0.89268	0.799478	0.752264	0.913345	0.811134	0.936177	0	0	0.687251	0.895801		0.684296
					Average	0.885732	0.849379	0.802616	0.780712	0.903999	0.69054	0.888506	0	0	0.74779	0.858183		0.673405
Traditional	v2	10	200	UKK	TCGA (n=245, 116706)	0.899669	0.861811	0.813988	0.817739	0.915923	0.704737	0.909674	0	0	0.792786	0.880056		0.69058
					Institute 2 (n=9, 8186)	0.910825	0.916073	0.79007	0.804524	0.910114	0.777514	0.92439	0	0	0.765899	0.884294		0.698519
					Institute 3 (n=10, 7284)	0.810619	0.897249	0.744421	0.837204	0.926711	0.795864	0.93492	0	0	0.810396	0.816776		0.68856
					Institute 4 (n=10, 10175)	0.797119	0.813758	0.781498	0.695309	0.883157	0.791223	0.875807	0	0	0.676867	0.852564		0.651573
					Institute 5 (n=214, 211)	0.871959	0.918918	0.663782	0.62217	0.508899	0.710216	0.56129	0	NAN	0.705013	0.780638		0.634289
					Institute 6 (n=11, 8149)	0.867331	0.903428	0.810367	0.843758	0.909575	0.77833	0.959604	0	0	0.700427	0.900095		0.697538
					Average	0.88726	0.865557	0.806727	0.810829	0.913004	0.72292	0.911619	0	0	0.779234	0.876316		0.688497
S-o-M	v2	10	200	UKK	TCGA (n=245, 116706)	0.903288	0.83562	0.809727	0.78323	0.88919	0.669166	0.902603	0	0	0.826466	0.87648		0.681434
					Institute 2 (n=9, 8186)	0.894026	0.909931	0.706121	0.75248	0.892209	0.720627	0.914168	0	0	0.821832	0.87483		0.680566
					Institute 3 (n=10, 7284)	0.832137	0.854849	0.725069	0.865654	0.91987	0.749641	0.944867	0	0	0.816394	0.804174		0.682969
					Institute 4 (n=10, 10175)	0.837537	0.844553	0.767759	0.662962	0.869226	0.771528	0.883709	0	0	0.755382	0.850352		0.658455
					Institute 5 (n=214, 211)	0.837023	0.818392	0.512741	0.56496	0.99312	0.582621	0.511868	0	NAN	0.7849	0.760895		0.636652
					Institute 6 (n=11, 8149)	0.852529	0.876626	0.696371	0.784834	0.908979	0.767165	0.956401	0	0	0.761767	0.894837		0.681774
					Average	0.89207	0.843382	0.79063	0.777205	0.890704	0.687939	0.90636	0	0	0.817372	0.871963		0.679784
Supervised	v3	10	200	UKK	TCGA (n=245, 116706)	0.792187	0.883449	0.779709	0.696725	0.891971	0.595463	0	0.72866	0	0.782129	0.851171		0.636497
					Institute 2 (n=9, 8186)	0.904899	0.926521	0.789872	0.678479	0.884542	0.688701	0	0.827763	0	0.729454	0.894772		0.66591
					Institute 3 (n=10, 7284)	0.810426	0.909925	0.752952	0.734628	0.797225	0.733755	0	0.779447	0	0.57311	0.82413		0.628691
					Institute 4 (n=10, 10175)	0.772805	0.883475	0.720898	0.596177	0.873082	0.717797	0	0.802854	0	0.587069	0.816588		0.615522
					Institute 5 (n=214, 211)	0.880705	0.9241	0.710776	0.672721	0.293113	0.506286	0	0.776834	NAN	0.219767	0.764899		0.57492
					Institute 6 (n=11, 8149)	0.830856	0.924719	0.735899	0.675632	0.803668	0.772892	0	0.935712	0	0.559193	0.893685		0.648387
					Average	0.800097	0.889358	0.772532	0.689603	0.8801	0.624939	0	0.752769	0	0.743155	0.852076		0.636785
Traditional	v3	10	200	UKK	TCGA (n=245, 116706)	0.818585	0.899638	0.788291	0.759754	0.90195	0.651222	0	0.795724	0	0.807246	0.88285		0.664114
					Institute 2 (n=9, 8186)	0.907496	0.937045	0.816105	0.727895	0.88666	0.658863	0	0.93582	0	0.76666	0.895815		0.68476
					Institute 3 (n=10, 7284)	0.772748	0.909912	0.748372	0.744616	0.849036	0.750234	0	0.808022	0	0.578625	0.806488		0.63346
					Institute 4 (n=10, 10175)	0.806892	0.847351	0.81841	0.657595	0.876966	0.780202	0	0.842901	0	0.635609	0.843705		0.64633
					Institute 5 (n=214, 211)	0.858047	0.936964	0.673235	0.629257	0.203279	0.481223	0	0.79048	NAN	0.275405	0.770379		0.561827
					Institute 6 (n=11, 8149)	0.84214	0.912797	0.738803	0.641067	0.815385	0.722447	0	0.930427	0	0.589189	0.893878		0.644194
					Average	0.821738	0.8994	0.787069	0.743795	0.891216	0.668743	0	0.814389	0	0.769869	0.87766		0.661262
S-o-M	v3	10	200	UKK	TCGA (n=245, 116706)	0.897617	0.888896	0.788827	0.741562	0.905959	0.645587	0	0.813326	0	0.790098	0.882787		0.668605
					Institute 2 (n=9, 8186)	0.908259	0.939783	0.769061	0.703852	0.904849	0.601628	0	0.917226	0	0.758159	0.898138		0.672814
					Institute 3 (n=10, 7284)	0.808365	0.887041	0.712576	0.733934	0.821844	0.740346	0	0.752142	0	0.547479	0.797486		0.618292
					Institute 4 (n=10, 10175)	0.849155	0.811212	0.76551	0.623284	0.875304	0.7262	0	0.865643	0	0.614548	0.850631		0.634681
					Institute 5 (n=214, 211)	0.873019	0.937503	0.657748	0.717092	0.689639	0.525524	0	0.751019	NAN	0.366345	0.766943		0.628483
					Institute 6 (n=11, 8149)	0.823647	0.89477	0.587834	0.614303	0.784274	0.689644	0	0.947831	0	0.583924	0.885884		0.619283
					Average	0.886576	0.886711	0.771443	0.724244	0.892881	0.655436	0	0.82673	0	0.753044	0.877332		0.661309
